# Supplementary material for: Analysis of insecticides in long-lasting insecticidal nets using X-ray fluorescence spectroscopy and correlation with bioefficacy
Source: Front Parasitol. 2023 Oct 11;2:1258429. doi: 10.3389/fpara.2023.1258429 (PMC11732067; doi:10.3389/fpara.2023.1258429)
Supplement: Supplementary Table 1 — Details of PermaNet® 2.0 and SafeNet® LLINs, and LC-MS, XRF, and cone bioassay data. [file Table_1.xlsx]

## Sheet: Sheet1
Net ID	Brand	Year of Manufacture	Fabric	Denier	Insectide	XRF measured_AI Content (g/mg)	LC-MS measured_AI Content (g/kg)	Cone Bioassay 24 Mortality %
EHP 046	PermaNet®2.0	2007	Polyester	75	deltamethrin	39	1.55	100
CHI 039	PermaNet®2.0	2008	Polyester	75	deltamethrin	39	1.78	96
KAV 001	PermaNet®2.0	2008	Polyester	75	deltamethrin	47	1.645	100
KAV 002	PermaNet®2.0	2008	Polyester	75	deltamethrin	47	1.47	100
KAV 003	PermaNet®2.0	2009	Polyester	75	deltamethrin	43	2.01	100
GUL 012	PermaNet®2.0	2009	Polyester	75	deltamethrin	43	2.64	100
CHI 024	PermaNet®2.0	2010	Polyester	75	deltamethrin	44	0.65	100
CHI 029	PermaNet®2.0	2010	Polyester	75	deltamethrin	44	0.47	100
CHI 030	PermaNet®2.0	2010	Polyester	75	deltamethrin	62	0.875	100
EHP 028	PermaNet®2.0	2010	Polyester	75	deltamethrin	62	0.795	100
EHP 029	PermaNet®2.0	2010	Polyester	75	deltamethrin	79	1.51	92
WHP 002	PermaNet®2.0	2010	Polyester	75	deltamethrin	79	0.415	100
WHP 003	PermaNet®2.0	2010	Polyester	75	deltamethrin	34	1.7	100
CHI 027	PermaNet®2.0	2012	Polyester	75	deltamethrin	34	1.63	100
CHI 028	PermaNet®2.0	2012	Polyester	75	deltamethrin	26	1.61	100
EHP 030	PermaNet®2.0	2012	Polyester	75	deltamethrin	26	1.515	92
EHP 033	PermaNet®2.0	2012	Polyester	75	deltamethrin	28	1.155	100
GF_LLIN 007	PermaNet®2.0	2012	Polyester	75	deltamethrin	28	1.305	100
GUL 008	PermaNet®2.0	2012	Polyester	75	deltamethrin	35	1.61	100
KAV 004	PermaNet®2.0	2012	Polyester	75	deltamethrin	35	1.485	100
KAV 005	PermaNet®2.0	2012	Polyester	75	deltamethrin	46	1.185	100
EHP-45	PermaNet®2.0	2013	Polyester	75	deltamethrin	59	1.41475	44
GUL-13	PermaNet®2.0	2015	Polyester	75	deltamethrin	21	0.419698	20
NIP-1	PermaNet®2.0	2019	Polyester	75	deltamethrin	26	0.657317	64
SHP-3	PermaNet®2.0	2018	Polyester	75	deltamethrin	32	0.860476	88
CHI-8	PermaNet®2.0	2017	Polyester	75	deltamethrin	35	1.11982	80
EHP-35	PermaNet®2.0	2014	Polyester	75	deltamethrin	44	1.10969	16
GUL-3	PermaNet®2.0	2015	Polyester	75	deltamethrin	46	1.04671	72
MRB-3	PermaNet®2.0	2014	Polyester	75	deltamethrin	49	0.941992	48
WHP-8	PermaNet®2.0	2013	Polyester	75	deltamethrin	55	1.42761	4
GUL-4	PermaNet®2.0	2015	Polyester	75	deltamethrin	56	1.75736	92
GFLLIN-85	PermaNet®2.0	2017	Polyester	75	deltamethrin	64	1.41651	100
KAV-6	PermaNet®2.0	2015	Polyester	75	deltamethrin	65	1.79417	8
ENB-2	PermaNet®2.0	2015	Polyester	75	deltamethrin	67	1.57355	68
EHP-8	PermaNet®2.0	2017	Polyester	75	deltamethrin	71	1.38539	40
SAFENET 001	SafeNet®	2019	Polyester	100	alpha-cypermethrin	764	3.92425	81
SAFENET 002	SafeNet®	2019	Polyester	100	alpha-cypermethrin	655	4.5419	76
SAFENET 003	SafeNet®	2019	Polyester	100	alpha-cypermethrin	643	4.27825	88
SAFENET 004	SafeNet®	2019	Polyester	100	alpha-cypermethrin	390	3.27291	88
SAFENET 005	SafeNet®	2019	Polyester	100	alpha-cypermethrin	673	5.07796	80
SAFENET 006	SafeNet®	2019	Polyester	100	alpha-cypermethrin	571	3.28773	72
SAFENET 007	SafeNet®	2019	Polyester	100	alpha-cypermethrin	583	2.6717	57
SAFENET 008	SafeNet®	2019	Polyester	100	alpha-cypermethrin	538	4.88144	88
SAFENET 009	SafeNet®	2019	Polyester	100	alpha-cypermethrin	913	5.80769	84
SAFENET 010	SafeNet®	2019	Polyester	100	alpha-cypermethrin	806	4.50546	72
SAFENET 011	SafeNet®	2019	Polyester	100	alpha-cypermethrin	530	3.70562	52
SAFENET 012	SafeNet®	2019	Polyester	100	alpha-cypermethrin	737	5.09877	100
SAFENET 013	SafeNet®	2019	Polyester	100	alpha-cypermethrin	711	4.55314	52
SAFENET 014	SafeNet®	2019	Polyester	100	alpha-cypermethrin	415	2.31566	100
SAFENET 015	SafeNet®	2019	Polyester	100	alpha-cypermethrin	425	3.50844	52
SAFENET 016	SafeNet®	2019	Polyester	100	alpha-cypermethrin	490	4.27868	100
SAFENET 017	SafeNet®	2019	Polyester	100	alpha-cypermethrin	504	5.06867	80
SAFENET 018	SafeNet®	2019	Polyester	100	alpha-cypermethrin	561	3.87469	80
SAFENET 019	SafeNet®	2019	Polyester	100	alpha-cypermethrin	594	5.55201	88
SAFENET 020	SafeNet®	2019	Polyester	100	alpha-cypermethrin	601	4.47464	92
SAFENET 021	SafeNet®	2019	Polyester	100	alpha-cypermethrin	782	4.54504	92
SAFENET 022	SafeNet®	2019	Polyester	100	alpha-cypermethrin	800	4.89072	72
SAFENET 023	SafeNet®	2019	Polyester	100	alpha-cypermethrin	825	4.46187	100
SAFENET 024	SafeNet®	2019	Polyester	100	alpha-cypermethrin	884	5.74151	96
SAFENET 025	SafeNet®	2019	Polyester	100	alpha-cypermethrin	949	4.95471	96
SAFENET 026	SafeNet®	2019	Polyester	100	alpha-cypermethrin	549	5.47915	96
SAFENET 027	SafeNet®	2019	Polyester	100	alpha-cypermethrin	542	4.69008	92
SAFENET 028	SafeNet®	2019	Polyester	100	alpha-cypermethrin	769	6.54088	91
SAFENET 029	SafeNet®	2019	Polyester	100	alpha-cypermethrin	573	5.12412	100
SAFENET 030	SafeNet®	2019	Polyester	100	alpha-cypermethrin	776	3.79077	88
SAFENET 031	SafeNet®	2019	Polyester	100	alpha-cypermethrin	525	4.68565	92
SAFENET 032	SafeNet®	2019	Polyester	100	alpha-cypermethrin	717	3.18189	100
SAFENET 2S 001	SafeNet®	2020	Polyester	100	alpha-cypermethrin	737	2.74147	80
SAFENET 2S 002	SafeNet®	2020	Polyester	100	alpha-cypermethrin	318	3.33632	72
SAFENET 2S 003	SafeNet®	2020	Polyester	100	alpha-cypermethrin	592	2.32176	52
SAFENET 2S 004	SafeNet®	2020	Polyester	100	alpha-cypermethrin	439	3.34362	64
SAFENET 2S 005	SafeNet®	2020	Polyester	100	alpha-cypermethrin	430	1.37831	64
SAFENET 2S 006	SafeNet®	2020	Polyester	100	alpha-cypermethrin	380	2.84642	80
SAFENET 2S 007	SafeNet®	2020	Polyester	100	alpha-cypermethrin	573	2.13278	60
SAFENET 2S 008	SafeNet®	2020	Polyester	100	alpha-cypermethrin	404	4.7394	36
SAFENET 2S 009	SafeNet®	2020	Polyester	100	alpha-cypermethrin	585	5.05151	50
SAFENET 2S 010	SafeNet®	2020	Polyester	100	alpha-cypermethrin	721	4.93498	56
SAFENET 2S 011	SafeNet®	2020	Polyester	100	alpha-cypermethrin	746	3.83736	60

## Sheet: Sheet2
EHP 046	1.55
CHI 039	1.78
KAV 001	1.645
KAV 002	1.47
KAV 003	2.01
GUL 012	2.64
CHI 024	0.65
CHI 029	0.47
CHI 030	0.875
EHP 028	0.795
EHP 029	1.51
WHP 002	0.415
WHP 003	1.7
CHI 027	1.63
CHI 028	1.61
EHP 030	1.515
EHP 033	1.155
GF_LLIN 007	1.305
GUL 008	1.61
KAV 004	1.485
KAV 005	1.185
EHP-45
